# Supplementary material for: Enhanced Performance of Chitosan via a Novel Quaternary Magnetic Nanocomposite Chitosan/Grafted Halloysitenanotubes@ZnγFe3O4 for Uptake of Cr (III), Fe (III), and Mn (II) from Wastewater
Source: Polymers (Basel). 2021 Aug 13;13(16):2714. doi: 10.3390/polym13162714 (PMC8398450; doi:10.3390/polym13162714)
Supplement: Supplementary file 1 [file polymers-13-02714-s001.zip]

Archive with 1 entries (1 files):
- polymers-1324247-supplementary.pdf
